# Supplementary material for: Allele specific repair of splicing mutations in cystic fibrosis through AsCas12a genome editing
Source: Nat Commun. 2019 Aug 7;10:3556. doi: 10.1038/s41467-019-11454-9 (PMC6685978; doi:10.1038/s41467-019-11454-9)
Supplement: Supplementary file 2 — Data 1 [file 41467_2019_11454_MOESM2_ESM.xlsx]

## Sheet: Foglio1
Supplementary Table 1. Sequences of sgRNAs spacers and relative target sites
gRNA name is the distance of the PAM from the mutation			(1) 3272-26A>G mutation position is highlighted in bold
+ and - indicate the gRNA position, before or after the mutation respectively			(2) 3849+10KbC>T mutation position is highlighted in bold
			(*) PAM is in bold. Nucleotides around target site are in lowercase.
AsCas12a spacer sequences used to target CFTR 3272-26 locus
Name	Protospacer (1)	Target (*)
-77	TGATATGATTATTCTAATTTAGT	acaTTTGTGATATGATTATTCTAATTTAGTctt
-56	GTCTTTTTCAGGTACAAGATATT	taaTTTAGTCTTTTTCAGGTACAAGATATTatg
-27	ATAATATCTTGTACCTGAAAAAG	taaTTTCATAATATCTTGTACCTGAAAAAGact
-11	TGTTATTTGCAGTGTTTTCTATG	gtgTTTATGTTATTTGCAGTGTTTTCTATGgaa
-2	CAGTGTTTTCTATGGAAATATTT	ttaTTTGCAGTGTTTTCTATGGAAATATTTcac
+11	CATAGAAAACACTGCAAATAACA	ataTTTCCATAGAAAACACTGCAAATAACAtaa
+11/wt	CATAGAAAACATTGCAAATAACA	ataTTTCCATAGAAAACATTGCAAATAACAtaa
SpCas9 spacer sequences used to target CFTR 3272-26 locus
Name	Protospacer (1)	Target (*)
-88	AATCATATCACAAATGTCAT	aatAATCATATCACAAATGTCATTGGtta
-62	GTACCTGAAAAAGACTAAAT	cttGTACCTGAAAAAGACTAAATTAGaat
-52	ATAATATCTTGTACCTGAAA	ttcATAATATCTTGTACCTGAAAAAGact
-47	ATTCTAATTTAGTCTTTTTC	attATTCTAATTTAGTCTTTTTCAGGtac
-0	TTTTGTGTTTATGTTATTTG	acaTTTTGTGTTTATGTTATTTGCAGtgt
+9	CTGCCTGTGAAATATTTCCA	ctcCTGCCTGTGAAATATTTCCATAGaaa
+10	GTTATTTGCAGTGTTTTCTA	tatGTTATTTGCAGTGTTTTCTATGGaaa
+22	TTTTCTATGGAAATATTTCA	gtgTTTTCTATGGAAATATTTCACAGgca
AsCas12a spacer sequences used to target CFTR 3849+10Kb locus
Name	Protospacer (2)	Target (*)
+14	AGGGTGTCTTACTCACCATTTTA	tccTTTCAGGGTGTCTTACTCACCATTTTAata
+14/wt	AGGGTGTCTTACTCGCCATTTTA	tccTTTCAGGGTGTCTTACTCGCCATTTTAata
SpCas9 spacer sequences used to target CFTR 3849+10Kb locus
Name	Protospacer (2)	Target (*)
-95	ATTCAATTATAATCACCTTG	aagATTCAATTATAATCACCTTGTGGatc
-99	AACTGAAATTTAGATCCACA	gtcAACTGAAATTTAGATCCACAAGGtga
-143	CTTGATTTCTGGAGACCACA	catCTTGATTTCTGGAGACCACAAGGtaa
+1	TGTTGCAGTATTAAAATGGT	atcTGTTGCAGTATTAAAATGGTGAGtaa
+5	GCAGTATTAAAATGGTGAGT	gttGCAGTATTAAAATGGTGAGTAAGaca
+18	GGTGAGTAAGACACCCTGAA	aatGGTGAGTAAGACACCCTGAAAGGaaa
+34	GAAAGGAAATGTTCTATTCA	cttGAAAGGAAATGTTCTATTCATGGtac
+119	CACCTCCTCCCTGAGAATGT	atgCACCTCCTCCCTGAGAATGTTGGatc
+125	TTGATCCAACATTCTCAGGG	atcTTGATCCAACATTCTCAGGGAGGagg
