# Supplementary material for: Allele specific repair of splicing mutations in cystic fibrosis through AsCas12a genome editing
Source: Nat Commun. 2019 Aug 7;10:3556. doi: 10.1038/s41467-019-11454-9 (PMC6685978; doi:10.1038/s41467-019-11454-9)
Supplement: Supplementary file 4 — Data 3 [file 41467_2019_11454_MOESM4_ESM.xlsx]

## Sheet: AsCas12a-crRNA+11
#BED Chromosome	BED Min.Position	BED Max.Position	BED Name	Filename	WindowIndex	Chromosome	Position	Sequence	+.mi	-.mi	bi.sum.mi	bi.geometric_mean.mi	+.total	-.total	total.sum	total.geometric_mean	primer1.mi	primer2.mi	primer.geometric_mean	position.stdev	Off-Target Sequence	Mismatches	Length	BED off-target Chromosome	BED off-target start	BED off-target end	BED off-target name	BED Score	Strand	Cells	Targetsite	Target Sequence
chr1	1166093	1166100	chr1_1166100_14	Cpf1_Gmut.sam	4	1	1166100	TGATCCTCCTGCCTCGGCCTCCCAAAGTGCTGGGACTATAGGCGTGAGCC	8	6	14	692820323028	8	6	14	692820323028	6	6	6.0	269258240357										Cpf1_Gmut	Cpf1_Gmut	TTTNCATAGAAAACACTGCAAATAACA
chr1	121485025	121485031	chr1_121485026_9	Cpf1_Gmut.sam	508	1	121485026	CTCTGTTTGTAAAGTCTGTAAGTGGATATTCTGACATCTTGTGGCCTTCG	9	0	9	0.0	9	0	9	0.0	5	2	316227766017	215406592285										Cpf1_Gmut	Cpf1_Gmut	TTTNCATAGAAAACACTGCAAATAACA
chr1	121485205	121485233	chr1_121485233_14	Cpf1_Gmut.sam	514	1	121485233	TTGAGGTCAATGGTAGAAAAGGAAATATCTTCGTATAGAAACAAGACAGA	5	9	14	67082039325	5	9	14	67082039325	0	13	0.0	103193893191										Cpf1_Gmut	Cpf1_Gmut	TTTNCATAGAAAACACTGCAAATAACA
chr12	103204225	103204225	chr12_103204225_2	Cpf1_Gmut.sam	2293	12	103204225	GCTTTATTGAAGCATTTATCAGAGTATCCCATTACATACTTGTCCTCTAT	0	2	2	0.0	0	2	2	0.0	1	1	1.0	0.0										Cpf1_Gmut	Cpf1_Gmut	TTTNCATAGAAAACACTGCAAATAACA
chr14	58734485	58734504	chr14_58734491_9	Cpf1_Gmut.sam	3035	14	58734491	CTGTTACAGGTTAAGGACATATACCATTAGGGTCTTAATTTGTTAGCTCC	5	4	9	4472135955	6	4	10	489897948557	0	2	0.0	648917367621										Cpf1_Gmut	Cpf1_Gmut	TTTNCATAGAAAACACTGCAAATAACA
chr15	64617577	64617659	chr15_64617596_281	Cpf1_Gmut.sam	3393	15	64617596	TATTAATTGGAGAAGGTATACAGGTGGTGAGCTTGCCTAAAAGACAATGC	207	74	281	123765908068	213	76	289	127232071429	103	52	731846978541	238846011254										Cpf1_Gmut	Cpf1_Gmut	TTTNCATAGAAAACACTGCAAATAACA
chr15	68132435	68132471	chr15_68132460_50	Cpf1_Gmut.sam	3416	15	68132460	CAAGTTACGGTAAGCATATGATAGTCCATTTTAAAACATAATTTTAAAAC	0	50	50	0.0	0	50	50	0.0	8	24	138564064606	92736184955										Cpf1_Gmut	Cpf1_Gmut	TTTNCATAGAAAACACTGCAAATAACA
chr15	68132516	68132543	chr15_68132521_26	Cpf1_Gmut.sam	3417	15	68132521	CAAGAAATTATTACTTTCTACGTCACGTATTTTGTACTAATATCTTTGTG	21	5	26	10246950766	22	5	27	104880884817	3	16	692820323028	921819974895										Cpf1_Gmut	Cpf1_Gmut	TTTNCATAGAAAACACTGCAAATAACA
chr15	68132554	68132576	chr15_68132576_9	Cpf1_Gmut.sam	3418	15	68132576	AGTCAAATTAATTCTAATTATCTCTCTAACAGCCTTGTATCGTATATGCA	0	9	9	0.0	0	11	11	0.0	4	4	4.0	701892485516										Cpf1_Gmut	Cpf1_Gmut	TTTNCATAGAAAACACTGCAAATAACA
chr15	68132600	68132635	chr15_68132623_71	Cpf1_Gmut.sam	3419	15	68132623	GCAAATATGAAGGAATCATGGGAAATAGGCCCTCTTCCTGCCCGACCTTG	7	64	71	211660104885	7	68	75	218174242293	4	45	13416407865	802629974542										Cpf1_Gmut	Cpf1_Gmut	TTTNCATAGAAAACACTGCAAATAACA
chr17	2233569	2233601	chr17_2233573_13	Cpf1_Gmut.sam	3962	17	2233573	AAAATCTGGTCTGAAAAACATACTTGGAGAAGTCTCAGAACCACACAGAG	6	7	13	648074069841	6	7	13	648074069841	10	0	0.0	122565175406										Cpf1_Gmut	Cpf1_Gmut	TTTNCATAGAAAACACTGCAAATAACA
chr20	60816505	60816522	chr20_60816522_7	Cpf1_Gmut.sam	5873	20	60816522	GTATAAGGGAATTGTTGACACATTTTAGGTTCTTATGCTGTCTTCAAGCA	2	5	7	316227766017	2	7	9	374165738677	2	2	2.0	60415229868										Cpf1_Gmut	Cpf1_Gmut	TTTNCATAGAAAACACTGCAAATAACA
chr6	12796579	12796579	chr6_12796579_2	Cpf1_Gmut.sam	8220	6	12796579	AAGACTGCTTGATGCCCCAGACTGTCTGCTATATTGCTATGTATTTCATG	0	2	2	0.0	0	2	2	0.0	1	1	1.0	0.0										Cpf1_Gmut	Cpf1_Gmut	TTTNCATAGAAAACACTGCAAATAACA
chr6	28757601	28757607	chr6_28757602_30	Cpf1_Gmut.sam	8300	6	28757602	ATACATGCAAAGCATGCGCTCTACCACTGAGCTACACCCCCTTCCTGAAA	26	4	30	101980390272	26	4	30	101980390272	21	1	458257569496	231516738056										Cpf1_Gmut	Cpf1_Gmut	TTTNCATAGAAAACACTGCAAATAACA
chr7	61969015	61969033	chr7_61969033_5	Cpf1_Gmut.sam	9422	7	61969033	ATTTCATGCTAGACAGAAGAATTCTCAGTAACTTCTTTGTGCTGTGTGTA	3	2	5	244948974278	3	2	5	244948974278	1	2	141421356237	749399759808										Cpf1_Gmut	Cpf1_Gmut	TTTNCATAGAAAACACTGCAAATAACA
chr9	32606590	32606598	chr9_32606592_13	Cpf1_Gmut.sam	10407	9	32606592	TTTCAGTTTCTTAAAATACTAAATAGAGTCACCATATGACCCAACAATTC	2	11	13	469041575982	2	11	13	469041575982	2	0	0.0	307245829915										Cpf1_Gmut	Cpf1_Gmut	TTTNCATAGAAAACACTGCAAATAACA
chrMinigene	1	22	chrMinigene_5_33	Cpf1_Gmut.sam	10760	Minigene	5		33	0	33	0.0	34	0	34	0.0	1	28	529150262213	731816613337										Cpf1_Gmut	Cpf1_Gmut	TTTNCATAGAAAACACTGCAAATAACA
chrMinigene	55	114	chrMinigene_114_81	Cpf1_Gmut.sam	10761	Minigene	114	CTTGGCAGTACATCTACGTATTAGTCATCGCTATTACCATGGTGATGCGG	31	50	81	393700393701	31	50	81	393700393701	4	52	144222051019	18675074297										Cpf1_Gmut	Cpf1_Gmut	TTTNCATAGAAAACACTGCAAATAACA
chrMinigene	295	302	chrMinigene_300_13	Cpf1_Gmut.sam	10768	Minigene	300	CCCCATTGACGCAAATGGGCGGTAGGCGTGTACGGTGGGAGGTCTATATA	0	13	13	0.0	0	13	13	0.0	9	2	424264068712	256124969497										Cpf1_Gmut	Cpf1_Gmut	TTTNCATAGAAAACACTGCAAATAACA
chrMinigene	322	333	chrMinigene_333_6	Cpf1_Gmut.sam	10769	Minigene	333	GGTGGGAGGTCTATATAAGCAGAGCTCTCTGGCTAACTAGAGAACCCACT	1	5	6	22360679775	1	5	6	22360679775	0	5	0.0	393700393701										Cpf1_Gmut	Cpf1_Gmut	TTTNCATAGAAAACACTGCAAATAACA
chrMinigene	1525	1551	chrMinigene_1532_258	Cpf1_Gmut.sam	10772	Minigene	1532	ATTACATTTTGTGTTTATGTTATTTGCAgTGTTTTCTATGGAAATATTTC	258	0	258	0.0	268	0	268	0.0	74	53	626258732474	778534329673	TTTCCATAGAAAACACTGCAAATAACA	0	27	chrMinigene	1524	1551	chrMinigene_1532_258	1	-	Cpf1_Gmut	Cpf1_Gmut	TTTNCATAGAAAACACTGCAAATAACA
chrMinigene	1924	1942	chrMinigene_1924_21	Cpf1_Gmut.sam	10775	Minigene	1924	tagtgtcacctaaatgctagagctcgctgatcagcctcgactgtgccttc	21	0	21	0.0	21	0	21	0.0	2	14	529150262213	66211781429										Cpf1_Gmut	Cpf1_Gmut	TTTNCATAGAAAACACTGCAAATAACA
chrMinigene	1960	1972	chrMinigene_1972_12	Cpf1_Gmut.sam	10776	Minigene	1972	tctagttgccagccatctgttgtttgcccctcccccgtgccttccttgac	1	11	12	331662479036	1	11	12	331662479036	11	0	0.0	49888765157										Cpf1_Gmut	Cpf1_Gmut	TTTNCATAGAAAACACTGCAAATAACA
chrMinigene	2143	2167	chrMinigene_2147_10	Cpf1_Gmut.sam	10779	Minigene	2147	aagacaatagcaggcatgctggggatgcggtgggctctatggcttctgag	9	1	10	3.0	9	1	10	3.0	2	6	346410161514	782446306287										Cpf1_Gmut	Cpf1_Gmut	TTTNCATAGAAAACACTGCAAATAACA
chrMinigene	2263	2278	chrMinigene_2278_7	Cpf1_Gmut.sam	10781	Minigene	2278	acgcgcagcgtgaccgctacacttgccagcgccctagcgcccgctccttt	4	3	7	346410161514	4	3	7	346410161514	2	4	282842712475	585149553533										Cpf1_Gmut	Cpf1_Gmut	TTTNCATAGAAAACACTGCAAATAACA
chrMinigene	2325	2355	chrMinigene_2342_50	Cpf1_Gmut.sam	10783	Minigene	2342	cctttctcgccacgttcgccggctttccccgtcaagctctaaatcggggc	30	20	50	244948974278	30	20	50	244948974278	12	30	18973665961	101447304329										Cpf1_Gmut	Cpf1_Gmut	TTTNCATAGAAAACACTGCAAATAACA
chrMinigene	2369	2374	chrMinigene_2372_4	Cpf1_Gmut.sam	10784	Minigene	2372	gtcaagctctaaatcggggcatccctttagggttccgatttagtgcttta	4	0	4	0.0	4	0	4	0.0	1	2	141421356237	205480466766										Cpf1_Gmut	Cpf1_Gmut	TTTNCATAGAAAACACTGCAAATAACA
chrMinigene	2388	2416	chrMinigene_2416_9	Cpf1_Gmut.sam	10785	Minigene	2416	gctttacggcacctcgaccccaaaaaacttgattagggtgatggttcacg	7	2	9	374165738677	7	2	9	374165738677	2	5	316227766017	990567761335										Cpf1_Gmut	Cpf1_Gmut	TTTNCATAGAAAACACTGCAAATAACA
chrMinigene	2443	2470	chrMinigene_2469_13	Cpf1_Gmut.sam	10786	Minigene	2469	tgggccatcgccctgatagacggtttttcgccctttgacgttggagtcca	5	8	13	632455532034	5	8	13	632455532034	3	6	424264068712	901994318164										Cpf1_Gmut	Cpf1_Gmut	TTTNCATAGAAAACACTGCAAATAACA

## Sheet: AsCas12a-crRNA+14
#BED Chromosome	BED Min.Position	BED Max.Position	BED Name	Filename	WindowIndex	Chromosome	Position	Sequence	+.mi	-.mi	bi.sum.mi	bi.geometric_mean.mi	+.total	-.total	total.sum	total.geometric_mean	primer1.mi	primer2.mi	primer.geometric_mean	position.stdev	Off-Target Sequence	Mismatches	Length	BED off-target Chromosome	BED off-target start	BED off-target end	BED off-target name	BED Score	Strand	Cells	Targetsite	Target Sequence
chr1	121484796	121484867	chr1_121484861_78	Cpf1_MP15mut.sam	786	1	121484861	TTGTGCAATTTGCAAGTGTAGATTTCAAGCGCTTTAAGGTCAATGGCAGA	34	44	78	386781592116	34	47	81	399749921826	0	40	0.0	2236959455										Cpf1_MP15mut	Cpf1_MP15mut	TTTNAGGGTGTCTTACTCACCATTTTA
chr1	121485056	121485058	chr1_121485058_2	Cpf1_MP15mut.sam	789	1	121485058	GACATCTTGTGGCCTTCGTTGGAAACGGGATTTCTTCCTATTCTGCTAGA	1	1	2	1.0	1	1	2	1.0	0	1	0.0	1.0										Cpf1_MP15mut	Cpf1_MP15mut	TTTNAGGGTGTCTTACTCACCATTTTA
chr1	121485070	121485079	chr1_121485070_4	Cpf1_MP15mut.sam	790	1	121485070	CCTTCGTTGGAAACGGGATTTCTTCCTATTCTGCTAGACAGATGAATTCT	2	2	4	2.0	2	2	4	2.0	2	2	2.0	385861230093										Cpf1_MP15mut	Cpf1_MP15mut	TTTNAGGGTGTCTTACTCACCATTTTA
chr1	121485094	121485099	chr1_121485099_3	Cpf1_MP15mut.sam	791	1	121485099	TCTGCTAGACAGATGAATTCTCAGTAACTTCCTTGTGTTGTGTGTATTCA	3	0	3	0.0	3	0	3	0.0	1	2	141421356237	216024689947										Cpf1_MP15mut	Cpf1_MP15mut	TTTNAGGGTGTCTTACTCACCATTTTA
chr1	121485119	121485124	chr1_121485124_4	Cpf1_MP15mut.sam	792	1	121485124	AACTTCCTTGTGTTGTGTGTATTCAACTCACAGAGTTGAACGATCCTTTA	4	0	4	0.0	4	0	4	0.0	1	1	1.0	2.5										Cpf1_MP15mut	Cpf1_MP15mut	TTTNAGGGTGTCTTACTCACCATTTTA
chr1	121485216	121485252	chr1_121485216_49	Cpf1_MP15mut.sam	796	1	121485216	TGGAGATTTCAGCCGCTTTGAGGTCAATGGTAGAAAAGGAAATATCTTCG	46	3	49	117473401245	49	3	52	12124355653	2	36	848528137424	99518842437										Cpf1_MP15mut	Cpf1_MP15mut	TTTNAGGGTGTCTTACTCACCATTTTA
chr1	121485282	121485308	chr1_121485302_5	Cpf1_MP15mut.sam	797	1	121485302	TTGTGATGTGTGCGTTCAACTCACAGAGTTTAACCTTTCTTTTCATAGAG	1	4	5	2.0	1	5	6	22360679775	0	3	0.0	989949493661										Cpf1_MP15mut	Cpf1_MP15mut	TTTNAGGGTGTCTTACTCACCATTTTA
chr1	121485332	121485336	chr1_121485336_4	Cpf1_MP15mut.sam	798	1	121485336	CTTTCTTTTCATAGAGCAGTTAGGAAACACTCTGTTTGTAAAGTCTGCAA	0	4	4	0.0	0	5	5	0.0	1	2	141421356237	163299316186										Cpf1_MP15mut	Cpf1_MP15mut	TTTNAGGGTGTCTTACTCACCATTTTA
chr10	42599644	42599645	chr10_42599645_4	Cpf1_MP15mut.sam	1598	10	42599645	TCATCATCGAATGGAAATGAAAGGAGTCATCATCTAATGGAATCGCATGG	3	1	4	173205080757	3	1	4	173205080757	4	0	0.0	0.5										Cpf1_MP15mut	Cpf1_MP15mut	TTTNAGGGTGTCTTACTCACCATTTTA
chr11	125240740	125240745	chr11_125240745_3	Cpf1_MP15mut.sam	2720	11	125240745	TCAGGGAGTCGGCATTTTATGTCAATAAGTGTAACCAGACCCTTTCCATT	2	1	3	141421356237	2	1	3	141421356237	2	1	141421356237	2.5										Cpf1_MP15mut	Cpf1_MP15mut	TTTNAGGGTGTCTTACTCACCATTTTA
chr12	75939895	75939944	chr12_75939943_88	Cpf1_MP15mut.sam	3220	12	75939943	AAAAACATAACAGGAAAGGGAATTGGGAGGAGGTAAGAGTGTATACAAGG	2	86	88	131148770486	4	94	98	193907194297	2	41	905538513814	151762136357										Cpf1_MP15mut	Cpf1_MP15mut	TTTNAGGGTGTCTTACTCACCATTTTA
chr15	56506980	56506989	chr15_56506989_5	Cpf1_MP15mut.sam	4639	15	56506989	ATTTATTTCCAAGAACCTACTTGTTATTGAAAATGTTTAATTACACTATC	3	2	5	244948974278	3	2	5	244948974278	1	2	141421356237	40276819912										Cpf1_MP15mut	Cpf1_MP15mut	TTTNAGGGTGTCTTACTCACCATTTTA
chr15	68132310	68132321	chr15_68132321_5	Cpf1_MP15mut.sam	4731	15	68132321	GAATTTGCGTGTCATCCTTGCGCAGGGGCCATGCTAATCTTCTCTGTATC	0	5	5	0.0	0	5	5	0.0	1	1	1.0	436348484585										Cpf1_MP15mut	Cpf1_MP15mut	TTTNAGGGTGTCTTACTCACCATTTTA
chr15	68132332	68132343	chr15_68132339_20	Cpf1_MP15mut.sam	4732	15	68132339	TGCGCAGGGGCCATGCTAATCTTCTCTGTATCGTTCCAATTTTAGTATAT	0	20	20	0.0	0	20	20	0.0	2	13	509901951359	377359245282										Cpf1_MP15mut	Cpf1_MP15mut	TTTNAGGGTGTCTTACTCACCATTTTA
chr15	68132383	68132410	chr15_68132410_14	Cpf1_MP15mut.sam	4733	15	68132410	TGTTTCGTCCTTTCCACAAGATATATAAAGCCAAGAAATCGAAATACTTT	7	7	14	7.0	7	7	14	7.0	11	0	0.0	102839681057										Cpf1_MP15mut	Cpf1_MP15mut	TTTNAGGGTGTCTTACTCACCATTTTA
chr2	208691151	208691196	chr2_208691180_46	Cpf1_MP15mut.sam	7307	2	208691180	GGGTAAAAGGCACCGTCAGGCGTCTCATGAATAGGGCCCTGGCCTTTTAA	6	40	46	154919333848	6	40	46	154919333848	6	32	138564064606	133600073323										Cpf1_MP15mut	Cpf1_MP15mut	TTTNAGGGTGTCTTACTCACCATTTTA
chr3	88078245	88078265	chr3_88078250_41	Cpf1_MP15mut.sam	8525	3	88078250	GGAATCTGTACTGTTGAGCCCATGTTTAGCCTCCATCTCCACCATCATGA	40	1	41	632455532034	41	1	42	640312423743	0	26	0.0	540125482819										Cpf1_MP15mut	Cpf1_MP15mut	TTTNAGGGTGTCTTACTCACCATTTTA
chr4	42833762	42833773	chr4_42833767_5	Cpf1_MP15mut.sam	9129	4	42833767	CACAATGGGAGGTAATTGAATCATGGGGGTGGGTCTTTCCCGTGCTGATC	2	3	5	244948974278	2	3	5	244948974278	2	1	141421356237	402336923486										Cpf1_MP15mut	Cpf1_MP15mut	TTTNAGGGTGTCTTACTCACCATTTTA
chr7	17935369	17935381	chr7_17935374_15	Cpf1_MP15mut.sam	11835	7	17935374	TGTGCAGGATCTGGTTTTATTAAAGATTAAAAACTTAAAAAATTAATAAA	14	1	15	374165738677	20	1	21	4472135955	0	8	0.0	4.0										Cpf1_MP15mut	Cpf1_MP15mut	TTTNAGGGTGTCTTACTCACCATTTTA
chr7	35809937	35809953	chr7_35809946_8	Cpf1_MP15mut.sam	11942	7	35809946	TCCAATTAATAAATATGGAAAAAATGAGGGAAATAGAAAATTAAAAACAG	3	5	8	387298334621	3	5	8	387298334621	2	2	2.0	531507290637										Cpf1_MP15mut	Cpf1_MP15mut	TTTNAGGGTGTCTTACTCACCATTTTA
chr7	61969222	61969257	chr7_61969256_24	Cpf1_MP15mut.sam	12094	7	61969256	CAACTCACAGAGTTTAACCTTTCTTTTCTTAGAGCAGTTTAGAAACACTC	15	9	24	116189500386	17	9	26	123693168769	7	4	529150262213	130349423559										Cpf1_MP15mut	Cpf1_MP15mut	TTTNAGGGTGTCTTACTCACCATTTTA
chr7	61969372	61969375	chr7_61969375_2	Cpf1_MP15mut.sam	12097	7	61969375	TTCATGCTAGACTAAGAAGAGTTCTCAGGAACTTTTTTGTGTTGTGTGTA	1	1	2	1.0	1	1	2	1.0	0	0	0.0	1.5										Cpf1_MP15mut	Cpf1_MP15mut	TTTNAGGGTGTCTTACTCACCATTTTA
chr7	61969438	61969445	chr7_61969443_5	Cpf1_MP15mut.sam	12098	7	61969443	ACCTTGCTTTAGAGAGAGCAGATTTGAAACACTCTTGCTGTGGCATTTTC	1	4	5	2.0	1	4	5	2.0	3	1	173205080757	294392028878										Cpf1_MP15mut	Cpf1_MP15mut	TTTNAGGGTGTCTTACTCACCATTTTA
chr7	61969537	61969548	chr7_61969548_12	Cpf1_MP15mut.sam	12100	7	61969548	TAATAACCAGACAGAATCATTCTCAGAAAGTGCTTTGTGATGTGTGCGTT	0	12	12	0.0	0	12	12	0.0	7	2	374165738677	377359245282										Cpf1_MP15mut	Cpf1_MP15mut	TTTNAGGGTGTCTTACTCACCATTTTA
chr7	61969633	61969646	chr7_61969646_4	Cpf1_MP15mut.sam	12102	7	61969646	ACTGTTTGTAAAGTCTGCAAGTGGAAATATGGACCTGTTTGAGGCCTTCG	0	4	4	0.0	0	4	4	0.0	1	2	141421356237	535412613474										Cpf1_MP15mut	Cpf1_MP15mut	TTTNAGGGTGTCTTACTCACCATTTTA
chr7	61969662	61969669	chr7_61969666_5	Cpf1_MP15mut.sam	12103	7	61969666	GTGGAAATATGGACCTGTTTGAGGCCTTCGTTGGAAACGGGATTTCTTCA	0	5	5	0.0	0	6	6	0.0	1	1	1.0	273861278753										Cpf1_MP15mut	Cpf1_MP15mut	TTTNAGGGTGTCTTACTCACCATTTTA
chrMinigene	27	70	chrMinigene_27_22	Cpf1_MP15mut.sam	13662	Minigene	27	TGCCAAGTACGCCCCCTATTGACGTCAATGACGGTAAATGGCCCGCCTGG	22	0	22	0.0	22	0	22	0.0	6	3	424264068712	133809566175										Cpf1_MP15mut	Cpf1_MP15mut	TTTNAGGGTGTCTTACTCACCATTTTA
chrMinigene	125	150	chrMinigene_150_21	Cpf1_MP15mut.sam	13666	Minigene	150	CCATGGTGATGCGGTTTTGGCAGTACATCAATGGGCGTGGATAGCGGTTT	1	20	21	4472135955	1	20	21	4472135955	16	1	4.0	887468309293										Cpf1_MP15mut	Cpf1_MP15mut	TTTNAGGGTGTCTTACTCACCATTTTA
chrMinigene	182	201	chrMinigene_201_8	Cpf1_MP15mut.sam	13667	Minigene	201	ACTCACGGGGATTTCCAAGTCTCCACCCCATTGACGTCAATGGGAGTTTG	0	8	8	0.0	0	8	8	0.0	3	3	3.0	767854152818										Cpf1_MP15mut	Cpf1_MP15mut	TTTNAGGGTGTCTTACTCACCATTTTA
chrMinigene	213	231	chrMinigene_213_8	Cpf1_MP15mut.sam	13668	Minigene	213	TTCCAAGTCTCCACCCCATTGACGTCAATGGGAGTTTGTTTTGGCACCAA	2	6	8	346410161514	2	6	8	346410161514	3	4	346410161514	698212002188										Cpf1_MP15mut	Cpf1_MP15mut	TTTNAGGGTGTCTTACTCACCATTTTA
chrMinigene	312	333	chrMinigene_320_40	Cpf1_MP15mut.sam	13672	Minigene	320	GGTAGGCGTGTACGGTGGGAGGTCTATATAAGCAGAGCTCTCTGGCTAAC	5	35	40	132287565553	5	35	40	132287565553	3	30	948683298051	718052922841										Cpf1_MP15mut	Cpf1_MP15mut	TTTNAGGGTGTCTTACTCACCATTTTA
chrMinigene	2078	2085	chrMinigene_2085_2	Cpf1_MP15mut.sam	13678	Minigene	2085	gagtaggtgtcattctattctggggggtggggtggggcaggacagcaagg	1	1	2	1.0	1	1	2	1.0	0	1	0.0	3.5										Cpf1_MP15mut	Cpf1_MP15mut	TTTNAGGGTGTCTTACTCACCATTTTA
chrMinigene	2179	2190	chrMinigene_2190_3	Cpf1_MP15mut.sam	13681	Minigene	2190	ttctgaggcggaaagaaccagctggggctctagggggtatccccacgcgc	2	1	3	141421356237	2	1	3	141421356237	0	3	0.0	47842333648										Cpf1_MP15mut	Cpf1_MP15mut	TTTNAGGGTGTCTTACTCACCATTTTA
chrMinigene	2244	2249	chrMinigene_2244_4	Cpf1_MP15mut.sam	13683	Minigene	2244	tagcggcgcattaagcgcggcgggtgtggtggttacgcgcagcgtgaccg	4	0	4	0.0	4	0	4	0.0	1	2	141421356237	205480466766										Cpf1_MP15mut	Cpf1_MP15mut	TTTNAGGGTGTCTTACTCACCATTTTA
chrMinigene	2307	2315	chrMinigene_2307_5	Cpf1_MP15mut.sam	13685	Minigene	2307	cgccctagcgcccgctcctttcgctttcttcccttcctttctcgccacgt	2	3	5	244948974278	2	3	5	244948974278	1	3	173205080757	4.0										Cpf1_MP15mut	Cpf1_MP15mut	TTTNAGGGTGTCTTACTCACCATTTTA
chrMinigene	2346	2369	chrMinigene_2366_7	Cpf1_MP15mut.sam	13686	Minigene	2366	ttccccgtcaagctctaaatcggggcatccctttagggttccgatttagt	1	6	7	244948974278	1	6	7	244948974278	4	3	346410161514	778174501995										Cpf1_MP15mut	Cpf1_MP15mut	TTTNAGGGTGTCTTACTCACCATTTTA
chrMinigene	2384	2393	chrMinigene_2393_4	Cpf1_MP15mut.sam	13687	Minigene	2393	tccctttagggttccgatttagtgctttacggcacctcgaccccaaaaaa	3	1	4	173205080757	4	1	5	2.0	1	1	1.0	339116499156										Cpf1_MP15mut	Cpf1_MP15mut	TTTNAGGGTGTCTTACTCACCATTTTA
chrMinigene	2516	2519	chrMinigene_2519_3	Cpf1_MP15mut.sam	13692	Minigene	2519	cgttctttaatagtggactcttgttc	0	3	3	0.0	0	3	3	0.0	1	1	1.0	1.5										Cpf1_MP15mut	Cpf1_MP15mut	TTTNAGGGTGTCTTACTCACCATTTTA
chrX	51099086	51099116	chrX_51099111_14	Cpf1_MP15mut.sam	13926	X	51099111	AATTAAAATTAATTTTAGCATTGACACTAATTGGAAAAAGATCCCATCCA	2	12	14	489897948557	2	15	17	547722557505	1	3	173205080757	889999306422										Cpf1_MP15mut	Cpf1_MP15mut	TTTNAGGGTGTCTTACTCACCATTTTA
chrX	122803453	122803501	chrX_122803453_35	Cpf1_MP15mut.sam	14227	X	122803453	AGTGTTGGGATTAGAAGTGTGAGCCACTGCGCCCGGCCATAGGTCCTTAT	34	1	35	583095189485	35	1	36	59160797831	0	22	0.0	126930763352										Cpf1_MP15mut	Cpf1_MP15mut	TTTNAGGGTGTCTTACTCACCATTTTA

## Sheet: SpCas9-sgRNA+119
#BED Chromosome	BED Min.Position	BED Max.Position	BED Name	Filename	WindowIndex	Chromosome	Position	Sequence	+.mi	-.mi	bi.sum.mi	bi.geometric_mean.mi	+.total	-.total	total.sum	total.geometric_mean	primer1.mi	primer2.mi	primer.geometric_mean	position.stdev	Off-Target Sequence	Mismatches	Length	BED off-target Chromosome	BED off-target start	BED off-target end	BED off-target name	BED Score	Strand	Cells	Targetsite	Target Sequence
chr1	121485215	121485231	chr1_121485224_6	Cas9_+119.sam	443	1	121485224	tcagccgctttgaggtcaatggtagaaaaggaaatatcttcgtatagaaa	1	5	6	22360679775	1	5	6	22360679775	0	2	0.0	57008771255										Cas9_+119	Cas9_+119	CACCTCCTCCCTGAGAATGTNGG
chr10	104855932	104855985	chr10_104855946_62	Cas9_+119.sam	1119	10	104855946	AAAAAGAAAAAAAGGCTTCTGACATTCTCAGGGAGGATACATACTTCCTC	41	21	62	293428015022	42	22	64	303973683071	5	23	107238052948	145540863187	TGTATCCTCCCTGAGAATGTCAG	5	23	chr10	104855939	104855962	chr10_104855946_62	1	-	Cas9_+119	Cas9_+119	CACCTCCTCCCTGAGAATGTNGG
chr10	125071819	125071845	chr10_125071825_13	Cas9_+119.sam	1175	10	125071825	TGAGTCTTCACATCCTCTCTAAGAATGTGGGTTGGGATTCCAAGATGTGC	4	9	13	6.0	4	12	16	692820323028	4	2	282842712475	970798114745	CACATCCTCTCTAAGAATGTGGG	3	23	chr10	125071808	125071831	chr10_125071825_13	1	+	Cas9_+119	Cas9_+119	CACCTCCTCCCTGAGAATGTNGG
chr11	34133104	34133176	chr11_34133137_242	Cas9_+119.sam	1279	11	34133137	TAAGACCTGCCCTTGAAGACATAATCCCACATTCTCGGGGAGGAAGTCCT	75	167	242	111915146428	75	170	245	112915897906	39	93	602245796997	19649356789	GACTTCCTCCCCGAGAATGTGGG	3	23	chr11	34133137	34133160	chr11_34133137_242	1	-	Cas9_+119	Cas9_+119	CACCTCCTCCCTGAGAATGTNGG
chr11	34133234	34133239	chr11_34133237_6	Cas9_+119.sam	1282	11	34133237	CTCTGGGGAACAGCACAGTGTAGTTGAAGCATTGGCTTATGACTGAGATA	6	0	6	0.0	6	0	6	0.0	1	1	1.0	205480466766										Cas9_+119	Cas9_+119	CACCTCCTCCCTGAGAATGTNGG
chr11	71387755	71387755	chr11_71387755_6	Cas9_+119.sam	1337	11	71387755	gctaaaaataaagccaaatacttagcacccaactgatcttcagcaaagta	6	0	6	0.0	6	0	6	0.0	4	2	282842712475	0.0										Cas9_+119	Cas9_+119	CACCTCCTCCCTGAGAATGTNGG
chr11	80554338	80554353	chr11_80554338_19	Cas9_+119.sam	1360	11	80554338	TTGAGAACTAATTACTTTGGCTAGAACCTAGAGTATATCTAAGTACTAAA	18	1	19	424264068712	18	1	19	424264068712	12	0	0.0	577581163128										Cas9_+119	Cas9_+119	CACCTCCTCCCTGAGAATGTNGG
chr12	2482495	2482528	chr12_2482512_15	Cas9_+119.sam	1479	12	2482512	gtttctcctctcctggcacctacattctcatgggggagacagataataag	6	9	15	734846922835	6	9	15	734846922835	8	3	489897948557	996729345286	TGTCTCCCCCATGAGAATGTAGG	5	23	chr12	2482505	2482528	chr12_2482512_15	1	-	Cas9_+119	Cas9_+119	CACCTCCTCCCTGAGAATGTNGG
chr12	103204204	103204205	chr12_103204204_8	Cas9_+119.sam	1759	12	103204204	GCGGGGCGGCATAAAGCCATTGCTTTATTGAAGCATTTATCAGAGTATCC	8	0	8	0.0	8	0	8	0.0	1	3	173205080757	0.5										Cas9_+119	Cas9_+119	CACCTCCTCCCTGAGAATGTNGG
chr12	103204224	103204225	chr12_103204225_3	Cas9_+119.sam	1760	12	103204225	GCTTTATTGAAGCATTTATCAGAGTATCCCATTACATACTTGTCCTCTAT	0	3	3	0.0	0	3	3	0.0	1	1	1.0	0.5										Cas9_+119	Cas9_+119	CACCTCCTCCCTGAGAATGTNGG
chr15	68132383	68132633	chr15_68132383_1125	Cas9_+119.sam	2625	15	68132383	gtatatgtgctgccgaagcgagcacGGTGTTTCGTCCTTTCCACAAGATA	846	279	1125	485833304746	866	291	1157	502001992028	257	264	260476486463	765466018091										Cas9_+119	Cas9_+119	CACCTCCTCCCTGAGAATGTNGG
chr18	46416308	46416318	chr18_46416315_4	Cas9_+119.sam	3253	18	46416315	CCCACTCCACCCAGAGAATGTGGGCCTCAAACAGCCACAGTGGTTTGGCT	3	1	4	173205080757	3	1	4	173205080757	0	3	0.0	418993502999	CCACTCCACCCAGAGAATGTGGG	5	23	chr18	46416291	46416314	chr18_46416315_4	1	+	Cas9_+119	Cas9_+119	CACCTCCTCCCTGAGAATGTNGG
chr2	138544592	138544592	chr2_138544592_4	Cas9_+119.sam	3759	2	138544592	agcatgtcacatggtgagagcgggagccagagagctcccaggctctttaa	4	0	4	0.0	4	0	4	0.0	1	2	141421356237	0.0										Cas9_+119	Cas9_+119	CACCTCCTCCCTGAGAATGTNGG
chr2	138544612	138544612	chr2_138544612_4	Cas9_+119.sam	3760	2	138544612	cgggagccagagagctcccaggctctttaagcaaccagttctcatgggaa	0	4	4	0.0	0	4	4	0.0	3	1	173205080757	0.0										Cas9_+119	Cas9_+119	CACCTCCTCCCTGAGAATGTNGG
chr2	162762082	162762139	chr2_162762114_43	Cas9_+119.sam	3848	2	162762114	AAAATGATAGCAAGCTGTTAAATGACCTTCTTTTCACTGTTCTTTCCTTT	0	43	43	0.0	0	44	44	0.0	2	11	469041575982	154098350981										Cas9_+119	Cas9_+119	CACCTCCTCCCTGAGAATGTNGG
chr2	162762153	162762182	chr2_162762155_143	Cas9_+119.sam	3849	2	162762155	CTTTCCTTTTCCTCCTCCCAGAGAATATGGGCTGTCATACCTATCTTTAA	113	30	143	58223706512	115	30	145	587367006224	20	55	331662479036	782391274146	TTCCTCCTCCCAGAGAATATGGG	4	23	chr2	162762138	162762161	chr2_162762155_143	1	+	Cas9_+119	Cas9_+119	CACCTCCTCCCTGAGAATGTNGG
chr2	162762194	162762235	chr2_162762216_23	Cas9_+119.sam	3850	2	162762216	GGACTTTGGACTGCAACTCTATGTATCATACTTGTGGCCACAGATGCTAG	23	0	23	0.0	25	0	25	0.0	5	2	316227766017	122988707702										Cas9_+119	Cas9_+119	CACCTCCTCCCTGAGAATGTNGG
chr2	189241032	189241033	chr2_189241033_23	Cas9_+119.sam	3945	2	189241033	AAACACCTGTGATAATGACTTACTTGCTTTAATGCCTTTGTATCAATTCA	23	0	23	0.0	23	0	23	0.0	8	5	632455532034	0.5										Cas9_+119	Cas9_+119	CACCTCCTCCCTGAGAATGTNGG
chr2	225292526	225292528	chr2_225292528_2	Cas9_+119.sam	4068	2	225292528	CAGCAAATGAAAACTATTCCCCACAGATCCCATCCCCCCAGAGAATGTCG	0	2	2	0.0	0	2	2	0.0	1	1	1.0	1.0	CCCATCCCCCCAGAGAATGTCG	5	23	chr2	225292531	225292554	chr2_225292528_2	1	+	Cas9_+119	Cas9_+119	CACCTCCTCCCTGAGAATGTNGG
chr2	225292547	225292609	chr2_225292555_154	Cas9_+119.sam	4069	2	225292555	TCCCATCCCCCCAGAGAATGTCGGCATGATAATTTTCCACTTCCATCTAA	142	12	154	412795348811	152	12	164	427083130081	16	39	249799919936	177072598714	CCCATCCCCCCAGAGAATGTCGG	4	23	chr2	225292531	225292554	chr2_225292555_154	1	+	Cas9_+119	Cas9_+119	CACCTCCTCCCTGAGAATGTNGG
chr3	17443681	17443751	chr3_17443682_1571	Cas9_+119.sam	4541	3	17443682	GTTAAATATGTACTACAAACTTAGTAGTAGTTCATGTCATCTTATTATTC	983	588	1571	760265743014	1216	639	1855	881489648266	160	463	272176413379	200037511275										Cas9_+119	Cas9_+119	CACCTCCTCCCTGAGAATGTNGG
chr4	87249811	87249818	chr4_87249811_7	Cas9_+119.sam	5438	4	87249811	aatgtggcacatatacaccgtagaatactatgcagccataacaaaggatg	6	1	7	244948974278	6	1	7	244948974278	4	0	0.0	268095132369										Cas9_+119	Cas9_+119	CACCTCCTCCCTGAGAATGTNGG
chr6	43173650	43173679	chr6_43173675_15	Cas9_+119.sam	6515	6	43173675	AGGCAGAGGGACAGAGGGACCTACATTCTCGAGGGGGAGGCTGGGCCACG	1	14	15	374165738677	1	14	15	374165738677	10	0	0.0	883402513014	AGCCTCCCCCTCGAGAATGTAGG	5	23	chr6	43173669	43173692	chr6_43173675_15	1	-	Cas9_+119	Cas9_+119	CACCTCCTCCCTGAGAATGTNGG
chr6	74230750	74230797	chr6_74230787_14	Cas9_+119.sam	6611	6	74230787	ACGGCGACTACTGCACTTATATACGGTTCTCCCCCACCCTCGGGAAAAAG	10	4	14	632455532034	10	4	14	632455532034	9	3	519615242271	137269717005										Cas9_+119	Cas9_+119	CACCTCCTCCCTGAGAATGTNGG
chr6	74230808	74230882	chr6_74230851_54	Cas9_+119.sam	6612	6	74230851	CGACATCACTTTCCCAGTTTACCCCGCGCCACCTTCTCTAGGCACCGGTT	28	26	54	269814751265	28	26	54	269814751265	32	11	187616630393	20979550025										Cas9_+119	Cas9_+119	CACCTCCTCCCTGAGAATGTNGG
chr6	74230894	74230917	chr6_74230917_10	Cas9_+119.sam	6613	6	74230917	CCCCCAACTTCTCGGGGACTGTGGGCGATGTGCGCTCTGCCCACTGACGG	5	5	10	5.0	5	5	10	5.0	4	3	346410161514	778014217382										Cas9_+119	Cas9_+119	CACCTCCTCCCTGAGAATGTNGG
chr6	74230953	74230953	chr6_74230953_4	Cas9_+119.sam	6615	6	74230953	CTGCCCACTGACGGGCACCGGAGCCTCACGCATGCTCTTCTCCACCTCAG	0	4	4	0.0	0	4	4	0.0	2	2	2.0	0.0										Cas9_+119	Cas9_+119	CACCTCCTCCCTGAGAATGTNGG
chr7	117280040	117280195	chr7_117280131_9669	Cas9_+119.sam	7301	7	117280131	TATTTTGATTTATCTTGATCCAACATTCTCAGGGAGGAGGTGCATTGAAG	1292	8377	9669	328984558908	1343	8964	10307	346967606557	3959	690	165278855272	401899690358	CACCTCCTCCCTGAGAATGTTGG	0	23	chr7	117280125	117280148	chr7_117280131_9669	1	-	Cas9_+119	Cas9_+119	CACCTCCTCCCTGAGAATGTNGG
chr7	117280989	117280996	chr7_117280996_2	Cas9_+119.sam	7306	7	117280996	agccaggtgctaagaattcaatgcaaaacaagatagactcccctgtcctt	1	1	2	1.0	1	1	2	1.0	0	0	0.0	3.5										Cas9_+119	Cas9_+119	CACCTCCTCCCTGAGAATGTNGG
chr9	91086650	91086652	chr9_91086652_5	Cas9_+119.sam	8011	9	91086652	ttctggactctcaattctgttgcattagtttgtatgtctgttgctgtgcc	5	0	5	0.0	5	0	5	0.0	2	1	141421356237	1.0										Cas9_+119	Cas9_+119	CACCTCCTCCCTGAGAATGTNGG
chr9	137108681	137108712	chr9_137108690_15	Cas9_+119.sam	8117	9	137108690	GTCCTCTCCTCCCTGAGAATCTCGGGCCTTTGCCATGGCCCTGGTAACAC	9	6	15	734846922835	9	6	15	734846922835	3	8	489897948557	919070921107	CCTCTCCTCCCTGAGAATCTCGG	4	23	chr9	137108667	137108690	chr9_137108690_15	1	+	Cas9_+119	Cas9_+119	CACCTCCTCCCTGAGAATGTNGG
chrX	33270635	33270696	chrX_33270675_22	Cas9_+119.sam	8226	X	33270675	TTGCTTTAAAACATGTGGCATTCATGTTAGCCTTAGGAAGAACTAGTCCT	0	22	22	0.0	0	24	24	0.0	5	1	22360679775	181397878464										Cas9_+119	Cas9_+119	CACCTCCTCCCTGAGAATGTNGG
chrX	33270707	33270715	chrX_33270709_14	Cas9_+119.sam	8227	X	33270709	AGGAAGAACTAGTCCTCCCTGAGAATGTAGGGGATTTGGGGTTGAATGGG	1	13	14	360555127546	1	13	14	360555127546	3	6	424264068712	31124748995	CTAGTCCTCCCTGAGAATGTAGG	4	23	chrX	33270692	33270715	chrX_33270709_14	1	+	Cas9_+119	Cas9_+119	CACCTCCTCCCTGAGAATGTNGG

## Sheet: SpCas9-sgRNA-95
#BED Chromosome	BED Min.Position	BED Max.Position	BED Name	Filename	WindowIndex	Chromosome	Position	Sequence	+.mi	-.mi	bi.sum.mi	bi.geometric_mean.mi	+.total	-.total	total.sum	total.geometric_mean	primer1.mi	primer2.mi	primer.geometric_mean	position.stdev	Off-Target Sequence	Mismatches	Length	BED off-target Chromosome	BED off-target start	BED off-target end	BED off-target name	BED Score	Strand	Cells	Targetsite	Target Sequence
chr1	121485245	121485252	chr1_121485252_2	Cas9_-95.sam	419	1	121485252	aggaaatatcttcgtatagaaacaagacagaatgattctcagaaactcct	1	1	2	1.0	1	1	2	1.0	0	1	0.0	3.5										Cas9_-95	Cas9_-95	ATTCAATTATAATCACCTTGNGG
chr11	1837769	1837769	chr11_1837769_7	Cas9_-95.sam	1248	11	1837769	CCTGAAAGAGACAGCAACCAGGATGCTGAGCAACCTGCCTGTGCCCTGTA	0	7	7	0.0	0	7	7	0.0	6	1	244948974278	0.0										Cas9_-95	Cas9_-95	ATTCAATTATAATCACCTTGNGG
chr15	68132382	68132634	chr15_68132383_1762	Cas9_-95.sam	2804	15	68132383	gtatatgtgctgccgaagcgagcacGGTGTTTCGTCCTTTCCACAAGATA	1522	240	1762	604383983904	1572	259	1831	638081499497	321	409	362338239771	769982508442										Cas9_-95	Cas9_-95	ATTCAATTATAATCACCTTGNGG
chr2	78112930	78112930	chr2_78112930_4	Cas9_-95.sam	3936	2	78112930	AATGACTAGAAGAACAGTATTTGGTCACCGGATTGTTGTCAGTAAATGTA	0	4	4	0.0	0	4	4	0.0	1	1	1.0	0.0										Cas9_-95	Cas9_-95	ATTCAATTATAATCACCTTGNGG
chr2	138544592	138544592	chr2_138544592_5	Cas9_-95.sam	4096	2	138544592	agcatgtcacatggtgagagcgggagccagagagctcccaggctctttaa	5	0	5	0.0	5	0	5	0.0	1	4	2.0	0.0										Cas9_-95	Cas9_-95	ATTCAATTATAATCACCTTGNGG
chr2	138544612	138544617	chr2_138544612_16	Cas9_-95.sam	4097	2	138544612	cgggagccagagagctcccaggctctttaagcaaccagttctcatgggaa	0	16	16	0.0	0	16	16	0.0	3	12	6.0	216024689947										Cas9_-95	Cas9_-95	ATTCAATTATAATCACCTTGNGG
chr2	189241032	189241035	chr2_189241033_86	Cas9_-95.sam	4282	2	189241033	AAACACCTGTGATAATGACTTACTTGCTTTAATGCCTTTGTATCAATTCA	86	0	86	0.0	87	0	87	0.0	39	18	26495282599	124721912892										Cas9_-95	Cas9_-95	ATTCAATTATAATCACCTTGNGG
chr2	227617702	227617702	chr2_227617702_2	Cas9_-95.sam	4411	2	227617702	ctgtaaagcacgtggcacagatcctaacaACTAACAAATTACAGGACCAT	0	2	2	0.0	0	2	2	0.0	1	1	1.0	0.0										Cas9_-95	Cas9_-95	ATTCAATTATAATCACCTTGNGG
chr3	17443681	17443751	chr3_17443682_2354	Cas9_-95.sam	4925	3	17443682	GTTAAATATGTACTACAAACTTAGTAGTAGTTCATGTCATCTTATTATTC	2206	148	2354	571391284498	2336	168	2504	626456702414	736	70	226980175346	205041061094										Cas9_-95	Cas9_-95	ATTCAATTATAATCACCTTGNGG
chr6	74230734	74230783	chr6_74230783_219	Cas9_-95.sam	7000	6	74230783	GTTCACGGCGACTACTGCACTTATATACGGTTCTCCCCCACCCTCGGGAA	18	201	219	601498129673	18	201	219	601498129673	163	2	180554700853	149682163266										Cas9_-95	Cas9_-95	ATTCAATTATAATCACCTTGNGG
chr6	74230817	74230844	chr6_74230820_8	Cas9_-95.sam	7002	6	74230820	CCACCCTCGGGAAAAAGGCGGAGCCAGTACACGACATCACTTTCCCAGTT	5	3	8	387298334621	5	3	8	387298334621	1	2	141421356237	931971796017										Cas9_-95	Cas9_-95	ATTCAATTATAATCACCTTGNGG
chr6	74230856	74230898	chr6_74230878_11	Cas9_-95.sam	7003	6	74230878	GCCACCTTCTCTAGGCACCGGTTCAATTGCCGACCCCTCCCCCCAACTTC	0	11	11	0.0	0	11	11	0.0	3	4	346410161514	139914259459										Cas9_-95	Cas9_-95	ATTCAATTATAATCACCTTGNGG
chr7	117279852	117279992	chr7_117279910_1729	Cas9_-95.sam	7752	7	117279910	CATAAAAGATTCAATTATAATCACCTTGTGGATCTAAATTTCAGTTGACT	734	995	1729	854593470605	786	1290	2076	100694587739	348	290	317679083353	3709412774	ATTCAATTATAATCACCTTGTGG	0	23	chr7	117279893	117279916	chr7_117279910_1729	1	+	Cas9_-95	Cas9_-95	ATTCAATTATAATCACCTTGNGG
chrX	4301739	4301739	chrX_4301739_22	Cas9_-95.sam	8647	X	4301739	aattcatgacagtaagagaattatgactgtgaaagagatctgacctaact	0	22	22	0.0	0	22	22	0.0	1	11	331662479036	0.0										Cas9_-95	Cas9_-95	ATTCAATTATAATCACCTTGNGG
