# Supplementary material for: Allele specific repair of splicing mutations in cystic fibrosis through AsCas12a genome editing
Source: Nat Commun. 2019 Aug 7;10:3556. doi: 10.1038/s41467-019-11454-9 (PMC6685978; doi:10.1038/s41467-019-11454-9)
Supplement: Supplementary file 5 — Data 4 [file 41467_2019_11454_MOESM5_ESM.xlsx]

## Sheet: 3272-26A>G
Oligo for minigene cloning, RT-PCR and PCR for TIDE analysis
oligo KpnI-AgeI exon 18-19 hCFTR fw	ATggtaccggtgaccttctgcctcTTACCATATTTGACTTCATCCAGTTG
oligo TM exon 18 exon 19 hCFTR fw	ttaccatatttgacttcatccagTTGTTATTAATTGTGATTGGAGCTATAG
oligo exon 20 hCFTR rev	TGtAgaattcttaggatccctcgcCTGTTGTTAAAATGGAAATGAAGGTAACAG
Oligo for site directed mutagenesis on wt minigene plasmid
oligo MUT 3272-26 A>G fw	ATGGTCTCAgTGTTTTCTATGGAAATATTTCAC
oligo MUT 3272-26 A>G rev	ATGGTCTCaacAcTGCAAATAACATAAACACAAAATG
Oligo for RT-PCR and PCR for TIDE analysis
oligo BGH rev	TAGAAGGCACAGTCGAGG
Oligo for deep sequencing
DS 3272-26 ON fw	tcgtcggcagcgtcagatgtgtataagagacagGCTTGTAACAAGATGAGTGAAAATTGGA
DS 3272-26 ON rev	gtctcgtgggctcggagatgtgtataagagacagATATCTATTCAAAGAATGGCACCAGTGT
DS 3272-26 OFF 1 fw	tcgtcggcagcgtcagatgtgtataagagacagAAGGGTAAATTTACTTTAACTCTCCTTAC
DS 3272-26 OFF 1 rev	gtctcgtgggctcggagatgtgtataagagacagACTACTGAATACTGTTCTATTGCACAG
DS 3272-26 OFF 2 fw	tcgtcggcagcgtcagatgtgtataagagacagGGAAATAACATGTATTTGCTCTATTTAACTAG
DS 3272-26 OFF 2 rev	gtctcgtgggctcggagatgtgtataagagacagCTACTATTCAGGTCATGTTAGTAAAATGG
DS 3272-26 OFF 3 fw	tcgtcggcagcgtcagatgtgtataagagacagATACATTACTTGTATAAAAGCATGACTAAGC
DS 3272-26 OFF 3 rev	gtctcgtgggctcggagatgtgtataagagacagTCTTATTTGTGGCATTTACTAACTTTCTTAG
DS 3272-26 OFF 4 fw	tcgtcggcagcgtcagatgtgtataagagacagGTTTCCAAGATGTGATAACAATACTTGC
DS 3272-26 OFF 4 rev	gtctcgtgggctcggagatgtgtataagagacagTTTCTATGATTTTGATATAGTAACTTACTCAAAC
DS 3272-26 OFF 5 fw	tcgtcggcagcgtcagatgtgtataagagacagTTGCCGGCTGACTAGCACTTC
DS 3272-26 OFF 5 rev	gtctcgtgggctcggagatgtgtataagagacagAATAGGAACCATTACAATTAACATATTTTTGC
DS 3272-26 OFF 6 fw	tcgtcggcagcgtcagatgtgtataagagacagGTTACTCGGCTGGTAAATTGCATAG
DS 3272-26 OFF 6 rev	gtctcgtgggctcggagatgtgtataagagacagGTATTTTTAAATGATATTCTGAAACTTCCCTG
DS 3272-26 OFF 7 fw	tcgtcggcagcgtcagatgtgtataagagacagTCTCTGTTGTATGCTAACAGTTCTTC
DS 3272-26 OFF 7 rev	gtctcgtgggctcggagatgtgtataagagacagGATGAGTATTGACTGGCAAGGAC
DS 3272-26 OFF 8 fw	tcgtcggcagcgtcagatgtgtataagagacagTATGCAGTTCTTAAAATAAATGGAGCAAATC
DS 3272-26 OFF 8 rev	gtctcgtgggctcggagatgtgtataagagacagGTGATAGTTCCTCATTGTTACTATTATTATTG
DS 3272-26 OFF 9 fw	tcgtcggcagcgtcagatgtgtataagagacagCATTCTATACAGAAAGCAATTCATTATGTTTATA
DS 3272-26 OFF 9 rev	gtctcgtgggctcggagatgtgtataagagacagTTTATAAAAACAATACATGTGGAATGTAAAAAGG
DS 3272-26 OFF 10 fw	tcgtcggcagcgtcagatgtgtataagagacagTGTAGATCATTCTTCCTCTCTGCTG
DS 3272-26 OFF 10 rev	gtctcgtgggctcggagatgtgtataagagacagTAACCATTCTACTCTAGAGATAACCTTG
DS 3272-26 OFF 11 fw	tcgtcggcagcgtcagatgtgtataagagacagCATTCACCATATTTTTTCAGCCCACC
DS 3272-26 OFF 11 rev	gtctcgtgggctcggagatgtgtataagagacagAGGTTACAAATACGGAAAAATCAGACAG
DS 3272-26 OFF 12 fw	tcgtcggcagcgtcagatgtgtataagagacagAAATATGAATATTTTAAGACGGAAGCTAGTC
DS 3272-26 OFF 12 rev	gtctcgtgggctcggagatgtgtataagagacagCTCTTCATCTGCAAATGGGACTAAG

## Sheet: 3849+10KbC>T
Oligo for minigene cloning, RT-PCR and PCR
oligo XhoI ex 22 CFTR fw1	ATATctcgagATGCGATCTGTGAGCCGAGTCTTTAA
oligo BsmBI_int22_new ex fw2	tacgtctcATAtATTCAGTGGGTATAAGCAGCATATTCTC
oligo BamHI-BsmBI_ex 23 fw3	tatggatccagatcgtctcgAAAGGTCAGTGATAAAGGAAGTCTGCAT
oligo int22 BsmBI-BamHI rev1	tatggatccagatcgtctcgATATAGGTTCAGGACTCTGCAAATTAAATTTC
oligo new ex_BsmBI rev2	atcgtctctCTTtAGGCTTCTCAGTGATCTGTTGAATAAG
oligo ex 23_NotI rev3	atagtgcggccgcCTGTGGTATCACTCCAAAGGCTTTC
Oligo for site directed mutagenesis on wt minigene plasmid
oligo MUT 3849 10kb C-T fw	CCATCTGTTGCAGTATTAAAATGGtGAGTAAGACACCCTGAAAGG
oligo MUT 3849 10kb C-T rev	CCTTTCAGGGTGTCTTACTCaCCATTTTAATACTGCAACAGATGG
Oligo for RT-PCR minigene
oligo T7F2 (x pCI)	TACTTAATACGACTCACTATAGGCTAGCCTCG
Oligo for PCR for TIDE analysis
oligo CFTR 10kb int 22 fw	CTGCTTTCTCCATTTGTAGTCTCTTG
oligo CFTR 10kb int 22 rev	TGCTGGTAATGCATGATATCTGACAC
Oligo for deep sequencing
DS 3849+10kb ON fw	tcgtcggcagcgtcagatgtgtataagagacagGTGCTAGCTGTAATTGCATTGTACC
DS 3849+10kb ON rev	gtctcgtgggctcggagatgtgtataagagacagCATAAAAGATTCAATTATAATCACCTTGTGG
DS 3849+10kb OFF 1 fw	tcgtcggcagcgtcagatgtgtataagagacagTCTTTGTTTCCTTTCAGTTCCAGGTG
DS 3849+10kb OFF 1 rev	gtctcgtgggctcggagatgtgtataagagacagTCAACAACCTAACTACCAGAACCATC
DS 3849+10kb OFF 2 fw	tcgtcggcagcgtcagatgtgtataagagacagTTAAATTTCTCTACTTTTACTTTGTGTTTAGTTAG
DS 3849+10kb OFF 2 rev	gtctcgtgggctcggagatgtgtataagagacagAGGACAAAAGAGAACCCTTGAACAC
DS 3849+10kb OFF 3 fw	tcgtcggcagcgtcagatgtgtataagagacagCAACCTAACTGCCCACAGAGAC
DS 3849+10kb OFF 3 rev	gtctcgtgggctcggagatgtgtataagagacagTTAGCTTCAAGCACCGACACCG
