# Supplementary material for: Allele specific repair of splicing mutations in cystic fibrosis through AsCas12a genome editing
Source: Nat Commun. 2019 Aug 7;10:3556. doi: 10.1038/s41467-019-11454-9 (PMC6685978; doi:10.1038/s41467-019-11454-9)
Supplement: Supplementary file 7 — Data 6 [file 41467_2019_11454_MOESM7_ESM.xlsx]

## Sheet: 3849+10kbC>T
	MaxEnt Scan				HSF matrices
sequence	score 5'SS	score change	score change %		score 5'SS	score change	score change %
wt	2.37	-7.76	-76.6041		66.3	-26.84	-28.8168
3849+10kbC>T	10.13	0	0		93.14	0	0
-6	5.11	-5.02	-49.5558		80.25	-12.89	-13.8394
-9	5.11	-5.02	-49.5558		80.25	-12.89	-13.8394
-7	-11.27	-21.4	-211.254		21.89	-71.25	-76.4977
-22	-21.51	-31.64	-312.34		14.14	-79	-84.8186
-8(1)	5.11	-5.02	-49.5558		80.25	-12.89	-13.8394
-8(2)	-20.6	-30.73	-303.356		20.7	-72.44	-77.7754
-5	-20.3	-30.43	-300.395		20.7	-72.44	-77.7754
-4	-25.76	-35.89	-354.294		31.22	-61.92	-66.4806
-3	10.13	0	0		93.14	0	0
-15	-23.9	-34.03	-335.933		6.1	-87.04	-93.4507
-1	10.13	0	0		93.14	0	0
-10a	-23.9	-34.03	-335.933		6.1	-87.04	-93.4507
-12	-21.51	-31.64	-312.34		14.14	-79	-84.8186
-10b	-21.51	-31.64	-312.34		14.14	-79	-84.8186
-23	-21.51	-31.64	-312.34		14.14	-79	-84.8186

## Sheet: 3272-26A>G
	MaxEnt Scan				HSF matrices
sequence	score 3'SS	score change	score change %		score 3'SS	score change	score change %
wt	-0.55	-8.75	-106.707		58.2	-28.95	-33.2186
3272-26A>G	8.2	0	0		87.15	0	0
-18	-4.05	-12.25	-149.39		51.42	-35.73	-40.9983
+1T	9.53	1.33	16.2195		86.42	-0.73	-0.837636
-2+1A	-16.92	-25.12	-306.341		19.8	-67.35	-77.2806
-3	8.41	0.21	2.56098		87.67	0.52	0.596672
-4a	7.64	-0.56	-6.82927		79.77	-7.38	-8.46816
-4b	8.44	0.24	2.92683		87.38	0.23	0.263913
-6a	6.92	-1.28	-15.6098		75.64	-11.51	-13.2071
-6b	9.02	0.82	10		86.98	-0.17	-0.195066
-7a	6.81	-1.39	-16.9512		83.79	-3.36	-3.85542
-7b	8.94	0.74	9.02439		86.56	-0.59	-0.676994
-7c	-2.35	-10.55	-128.659		47.16	-39.99	-45.8864
-8	9.77	1.57	19.1463		86.04	-1.11	-1.27367
-9,+1T	-7.8	-16	-195.122		27.18	-59.97	-68.8124
-9	7.98	-0.22	-2.68293		87.79	0.64	0.734366
-10a	2.17	-6.03	-73.5366		54.33	-32.82	-37.6592
-10b	8.27	0.07	0.853659		89.7	2.55	2.92599
-11	5.06	-3.14	-38.2927		80.32	-6.83	-7.83706
-13a	6.04	-2.16	-26.3415		87.63	0.48	0.550775
-13b	4.42	-3.78	-46.0976		84.8	-2.35	-2.6965
-13c	-4.79	-12.99	-158.415		51.42	-35.73	-40.9983
-14	-11.55	-19.75	-240.854		70.45	-16.7	-19.1624
-17	4.94	-3.26	-39.7561		86.84	-0.31	-0.355709
-23	-3.36	-11.56	-140.976		69.45	-17.7	-20.3098
-24	-0.81	-9.01	-109.878		71.48	-15.67	-17.9805
-26	-9.94	-18.14	-221.22		14.21	-72.94	-83.6948
