# Supplementary material for: Allele specific repair of splicing mutations in cystic fibrosis through AsCas12a genome editing
Source: Nat Commun. 2019 Aug 7;10:3556. doi: 10.1038/s41467-019-11454-9 (PMC6685978; doi:10.1038/s41467-019-11454-9)
Supplement: Supplementary file 10 — Source data [file 41467_2019_11454_MOESM10_ESM.xlsx]

## Sheet: Fig.1
	Fig.1 b	splicing anaysis for 3272-26A>G mutation												Fig.1c	splicing quantification for 3272-26A>G mutation							Fig.1d	editing					Fig.1e	splicing quantification
																AsCpf1+crRNA						AsCpf1+crRNA						3272-26WT	100
														3272-26WT	3272-26A>G	Ctr	11	-2				Ctr	11	-2				3272-26A>G	0
														97.105	2.17873	0	67	0				1	61.8	13.7				del 18	100
														99.8894	1.5	2.33591	58.3694	3.28734				2	73	35				ins 1	0
																												del 2 ins T	89.3077
																												del 3	0
																												del 3 del 1	21.9216
																												del 4	68.7118
																												del 4	0
																												del 6	100
																												del 6	78.2571
																												del 7	97.7099
																												del 7	100
																												del 7	0
																												del 8	0
																												del 9 ins t	100
																												del 9	2.5
																												del 10	100
																												del 10	0
																												del 11	100
																												del 13	100
																												del 13	2.26108
																												del 13	13
																												del 14	26.9503
																												del 17	0
																												del 23	53.9132
																												del 24	0
																												del 26	0

## Sheet: Fig.2
	Fig.2a	editing in HEK293/pMG3272-26A>G and HEK293/pMG3272-26WT cells									Fig.2b	editing in Caco-2 cells
	HEK293/3272-26A>G				HEK293/3272-26WT						Caco-2 cells
	AsCpf1+crRNA				AsCpf1+crRNA						AsCpf1+crRNA
	Ctr	+11	+11/wt		Ctr	+11	+11/wt				Ctr	+11	+11/wt
	1	82	9		1	5	83				1	1.1	82.7
	2	72	15		2	10	90				2	2.4	89.9

## Sheet: Fig.3
	Fig.3a												Fig.3b						Fig.3c											Fig.3d													Fig.3j
													AsCpf1+crRNA																															AsCpf1+crRNA
													Ctr	+11	+11 puro																												Nt	Ctr	+11	CFTR cDNA
													1	23	46																												1	1.09116	2.13254	2.81482
													0	30.5	37.8																												1	1.21277	2.85307	2.75018
														29	39																												1	1.10366	2.74135	3.50334
														25.6	41.3																												1	1.09505	3.47397
														36	47																														2.14568
														34.5	38.8																														2.76611
																																													2.54001
																																													3.37107
																																													2.21157
																																													3.38625
[truncated: 4 more columns]

## Sheet: Fig.4
	Fig.4b										Fig.4c	editing efficiency					Fig.4d											Fig.4e	editing efficiency					Fig.4f	editing efficiency					Fig.4i	organids area quantification
											Caco-2 cells																							AsCpf1+crRNA
											AsCpf1+crRNA																	AsCpf1+crRNA						Ctr	+14						AsCpf1+crRNA
											Ctr	+14	+14/wt															Ctr	+14	+14/puro				1	26					Nt	Ctr	+11	CFTR cDNA
											1	1	73															1	21	34				2	34					1	0.883292	1.17375	2.03955
											2	6	55															0	13	26										1	0.809205	2.43898	2.18861
																												0	25	32										1	1.06229	1.69829	2.29562
																												2	20	33										1		2.64668	1.86877
																																										2.16587
																																										1.76112
																																										1.37902

## Sheet: Supplementary Fig.1
	Supplementary Fig.1a

## Sheet: Supplementary Fig.2
	Supplementary Fig.2a																			Supplementary Fig.2b																		Supplementary Fig.2c											Supplementary Fig.2d

## Sheet: Supplementary Fig.3
	Supplementary Fig.3a																Supplementary Fig.3b
	Experiment 1				Experiment 2				Experiment 3
		% of sequence	pvalue			% of sequence	pvalue			% of sequence	pvalue
	-50	0	1		-50	0	1		-50	0	1
	-49	0	1		-49	0	1		-49	0	1
	-48	0.1	0.93		-48	0	1		-48	0	1
	-47	0.3	0.71		-47	0	1		-47	0	1
	-46	0	1		-46	0.3	0.74		-46	0	1
	-45	0.3	0.72		-45	0	1		-45	0.1	0.95
	-44	0.2	0.77		-44	0	1		-44	0	1
	-43	0.2	0.75		-43	0	1		-43	0	1
	-42	0	1		-42	0.1	0.86		-42	0.8	0.38
	-41	0	1		-41	0.1	0.94		-41	0.4	0.65
	-40	0	1		-40	0.3	0.71		-40	0.5	0.61
	-39	0	1		-39	0.2	0.84		-39	0.5	0.58
	-38	0	1		-38	0	1		-38	0	1
	-37	0	1		-37	0.5	0.57		-37	0.4	0.63
	-36	0.1	0.93		-36	0.8	0.33		-36	0.4	0.69
	-35	0	1		-35	0.2	0.77		-35	0	1
	-34	0	1		-34	0.1	0.93		-34	0	1
	-33	0	1		-33	0	1		-33	0	1
	-32	0	1		-32	0	1		-32	0	1
	-31	0	1		-31	0	1		-31	0	1
	-30	0	1		-30	0	1		-30	0	1
	-29	0	1		-29	0	1		-29	0	1
	-28	0	1		-28	0	1		-28	0	1
	-27	0	1		-27	0	1		-27	0	1
	-26	0	1		-26	0	1		-26	0	1
	-25	0	1		-25	0	1		-25	0	1
	-24	0.2	0.8		-24	0	1		-24	0	1
	-23	0	1		-23	0	1		-23	0	1
	-22	0.1	0.86		-22	0	1		-22	0	1
	-21	0	1		-21	0	1		-21	0	1
	-20	0	1		-20	0	1		-20	0	1
	-19	0	1		-19	0	1		-19	0	1
	-18	5.5	6.7e-13		-18	7.2	1.2e-19		-18	14.4	0
	-17	0	1		-17	0	1		-17	0	1
	-16	0	1		-16	0	1		-16	0	1
	-15	1	0.18		-15	0	1		-15	0	1
	-14	0.9	0.25		-14	0	1		-14	0	1
	-13	1.2	0.12		-13	0.1	0.93		-13	0.3	0.77
	-12	5	5.9e-11		-12	2.9	0.00023		-12	4.1	4.3e-06
	-11	3.6	2e-06		-11	8.6	5.3e-27		-11	8.2	3.8e-20
	-10	4.7	1.1e-09		-10	3.4	2.1e-05		-10	5.3	1.3e-09
	-9	3.9	4.3e-07		-9	4.3	6e-08		-9	5.3	2.1e-09
	-8	2.9	0.00015		-8	6.3	1.2e-15		-8	5	8.7e-09
	-7	10	0		-7	13.8	0		-7	14.5	0
	-6	8.4	1.4e-27		-6	15.4	0		-6	10.8	4.9e-36
	-5	4.4	8.2e-09		-5	6.4	6.2e-16		-5	4.6	1.3e-07
	-4	6.8	1.2e-18		-4	7.7	6.3e-23		-4	7.5	3.2e-18
	-3	2.8	0.00026		-3	2.1	0.0089		-3	0.4	0.68
	-2	1.1	0.14		-2	0	1		-2	0	1
	-1	0.3	0.7		-1	0	1		-1	0	1
	0	10.8	0		0	6.1	4e-15		0	0	1
	1	0	1		1	0	1		1	0	1
	2	0	1		2	0	1		2	0	1
	3	0	1		3	0	1		3	0	1
	4	0	1		4	0	1		4	0	1
	5	0	1		5	0	1		5	0	1
	6	0	1		6	0	1		6	0	1
	7	0	1		7	0	1		7	0	1
	8	0	1		8	0	1		8	0	1
	9	0	1		9	0	1		9	0	1
	10	0	1		10	0	1		10	0	1
	11	0	1		11	0	1		11	0	1
	12	0	1		12	0	1		12	0	1
	13	0	1		13	0	1		13	0	1
	14	0	1		14	0	1		14	0	1
	15	0	1		15	0	1		15	0	1
	16	0	1		16	0	1		16	0	1
	17	0	1		17	0	1		17	0	1
	18	0	1		18	0	1		18	0	1
	19	0	1		19	0	1		19	0	1
	20	0	1		20	0	1		20	0	1
	21	0	1		21	0	1		21	0	1
	22	0	1		22	0	1		22	0	1
	23	0	1		23	0	1		23	0	1
	24	0	1		24	0	1		24	0	1
	25	0	1		25	0	1		25	0	1
	26	0	1		26	0	1		26	0	1
	27	0	1		27	0	1		27	0.7	0.41
	28	0	1		28	0	1		28	0	1
	29	0	1		29	0	1		29	0	1
	30	0	1		30	0	1		30	0	0.99
	31	0	1		31	0	1		31	0	1
	32	0	1		32	0	1		32	0	1
	33	0	1		33	0	1		33	0.1	0.89
	34	0	1		34	0	1		34	0	1
	35	0	1		35	0	1		35	0	1
	36	0	1		36	0	1		36	0	1
	37	0	1		37	0	1		37	0	1
	38	0	1		38	0	1		38	0	1
	39	0	1		39	0	1		39	0	1
	40	0	1		40	0	1		40	0	1
	41	0.1	0.91		41	0	1		41	0	1
	42	0	1		42	0	1		42	0	1
	43	0	1		43	0	1		43	0	1
	44	0	1		44	0	1		44	0	1
	45	0	1		45	0	1		45	0	1
	46	0	1		46	0	1		46	0	1
	47	0	1		47	0	1		47	0	1
	48	0	1		48	0	1		48	0	1
	49	0	1		49	0	1		49	0	1
	50	0	1		50	0	1		50	0	1

## Sheet: Supplementary Fig.4
	Supplementary Fig.4a															Supplementary Fig.4b

## Sheet: Supplementary Fig.5
	Supplementary Fig.5a							Supplementary Fig.5b							Supplementary Fig.5c
			% of sequences	pvalue						% of sequences	pvalue						% of sequences	pvalue
		-50	0	1					-50	0	1					-50	0	1
		-49	0.5	0.45					-49	0	1					-49	0.4	0.4
		-48	0	0.96					-48	0	1					-48	0	1
		-47	0.1	0.87					-47	0	1					-47	0	1
		-46	0	1					-46	0	1					-46	0	1
		-45	0	1					-45	0	1					-45	0	1
		-44	0	1					-44	0	1					-44	0	1
		-43	0	1					-43	0	1					-43	0	1
		-42	0	0.95					-42	0	1					-42	0	0.99
		-41	0	1					-41	0	1					-41	0	1
		-40	0	1					-40	0	1					-40	0	1
		-39	0	1					-39	0	1					-39	0	1
		-38	0	1					-38	0	1					-38	0	1
		-37	0	1					-37	0	1					-37	0	1
		-36	0	1					-36	0	1					-36	0	1
		-35	0.5	0.45					-35	0.5	0.28					-35	0	1
		-34	0	1					-34	0.1	0.8					-34	0.3	0.43
		-33	0	1					-33	0	1					-33	0	1
		-32	0	1					-32	0	1					-32	0	1
		-31	0	1					-31	0	1					-31	0	1
		-30	0	1					-30	0	1					-30	0	1
		-29	0	1					-29	0	1					-29	0.2	0.55
		-28	0	1					-28	0	1					-28	0	1
		-27	0	1					-27	0	1					-27	0.1	0.78
		-26	0	1					-26	0	1					-26	0	1
		-25	0	1					-25	0	1					-25	0	1
		-24	0.2	0.81					-24	0	1					-24	0	1
		-23	0	1					-23	0	1					-23	0.2	0.61
		-22	0	1					-22	0	1					-22	0.3	0.45
		-21	0	1					-21	0	1					-21	0	1
		-20	0	1					-20	0	1					-20	0	1
		-19	0	1					-19	0	1					-19	0	1
		-18	0	1					-18	0	1					-18	0	1
		-17	0	1					-17	0	1					-17	0	1
		-16	0	1					-16	0	1					-16	0	1
		-15	0	1					-15	0	1					-15	0	1
		-14	0	1					-14	0	1					-14	0.1	0.82
		-13	0	1					-13	0	1					-13	0	1
		-12	0	1					-12	0	1					-12	0.2	0.64
		-11	0	1					-11	0	1					-11	0	1
		-10	0	1					-10	0	1					-10	0	1
		-9	0	1					-9	0	1					-9	0	1
		-8	0	1					-8	0.2	0.6					-8	0.5	0.17
		-7	0	1					-7	0	1					-7	0	1
		-6	0	1					-6	0	1					-6	0	1
		-5	0	1					-5	0.2	0.62					-5	0.1	0.75
		-4	0	1					-4	0	1					-4	0	1
		-3	0	1					-3	0	1					-3	0	1
		-2	0	1					-2	0	1					-2	0	1
		-1	0	1					-1	0	1					-1	0	1
		0	74.6	0					0	94.6	0					0	95	0
		1	0	1					1	0	1					1	0.1	0.89
		2	0	1					2	0	1					2	0	1
		3	0	1					3	0	1					3	0	1
		4	0	1					4	0	1					4	0	1
		5	0	1					5	0	1					5	0	1
		6	0	1					6	0	1					6	0	1
		7	0	1					7	0	1					7	0.1	0.73
		8	0	1					8	0	1					8	0	1
		9	0	1					9	0	1					9	0	1
		10	0	1					10	0	1					10	0	1
		11	0	1					11	0	1					11	0	1
		12	0	1					12	0	1					12	0	1
		13	0	1					13	0	1					13	0	1
		14	0	1					14	0	1					14	0	1
		15	0	1					15	0	1					15	0	1
		16	0	1					16	0	1					16	0	1
		17	0	1					17	0	1					17	0	1
		18	0.9	0.17					18	0.2	0.57					18	0.3	0.52
		19	0	1					19	0.1	0.8					19	0	1
		20	0	1					20	0	1					20	0	1
		21	0	1					21	0	1					21	0	1
		22	0	1					22	0.2	0.66					22	0	1
		23	0	1					23	0	1					23	0.1	0.81
		24	0	1					24	0.2	0.68					24	0	1
		25	18.8	1.5e-196					25	1.4	0.00053					25	0.3	0.51
		26	0	1					26	0	1					26	0.1	0.76
		27	0	1					27	0	1					27	0	1
		28	0	1					28	0	1					28	0	1
		29	0	1					29	0	1					29	0	1
		30	0	1					30	0.1	0.83					30	0	1
		31	0	1					31	0	0.94					31	0	1
		32	0	1					32	0	1					32	0	1
		33	0	1					33	0	1					33	0	1
		34	0.4	0.56					34	0.5	0.27					34	0	1
		35	0	1					35	0	1					35	0	1
		36	0	1					36	0	1					36	0	1
		37	0	1					37	0	1					37	0	1
		38	0	1					38	0	1					38	0	1
		39	0	1					39	0	1					39	0	1
		40	0	1					40	0	1					40	0.2	0.61
		41	0.1	0.88					41	0	1					41	0.1	0.76
		42	0.5	0.44					42	0	1					42	0	1
		43	0	1					43	0.1	0.84					43	0	1
		44	0	1					44	0.2	0.62					44	0	1
		45	0	1					45	0	1					45	0.1	0.89
		46	0	1					46	0	1					46	0	1
		47	0	1					47	0	1					47	0	1
		48	0	1					48	0	1					48	0	1
		49	0	1					49	0.4	0.28					49	0.3	0.47
		50	0	1					50	0	1					50	0	1

## Sheet: Supplementary Fig.7
	Supplementary Fig.7b														Supplementary Fig.7c
	cDNA 3272-26A>G/4218insT					cDNA 3272-26A>G/4218insT + AsCas12a-crRNA+11
		% of sequences	pvalue					% of sequences	pvalue						Experiment 1			Nt				crRNA Ctr				crRNA+11 - well #1				crRNA+11 - well #2				crRNA+11 - well #3				CFTR cDNA
	-50	0	1				-50	0	1							T=0	0	5457.52	5721.26	5232.61	5015.53	5910.21	5609.12	6003.1	5804.47	12022.2	10882.9	12369.4	10389.9	11106.6	10543.5	12422.1	11989.2	11766.7	12304.5	11963.7	11113.9	15723.6	15500.2	16320.3	13681
	-49	0.4	0.6				-49	0	1							T=1	10	5250.99	5809.28	5309.28	5309.28	7015.92	5809.28	6268.02	6689.15	17009.1	14055.5	17095.5	12334.4	13980.5	13176.9	14789.6	13561.5	14227.2	13657.1	15173.3	13606	19398.6	21088.5	21275	17208.2
	-48	0	1				-48	0	1							T=2	20	5827.15	5957.14	5757.14	5857.14	7612.98	5957.14	6409.58	7237.78	19207.3	15564.4	19609.5	13589.8	15824.1	14793	16337.5	15088.5	15978.8	15288.8	17201.2	15203.5	21009	24391.4	23187.3	19456.3
	-47	0	1				-47	0	1							T=3	30	6247.69	6308.42	6408.42	6358.42	7890.71	6308.42	6846.61	7318.95	21405.6	17671.8	21606.5	15114	17748.5	16488.5	18204.7	16579.9	17418.7	16539.2	19195.3	16896.4	23041.5	25996.8	25022.5	20515.9
	-46	0	1				-46	0	1							T=4	40	6697.07	6698.9	6798.9	6698.9	8486.23	6698.9	7705.98	7870.18	23260.4	19093	23313.8	16345.8	19276.2	18180.6	19563.8	17786.2	19220.8	17628.5	21320.1	18683.7	25147.6	30069.9	29650	23268.6
	-45	0	1				-45	0	1							T=5	50	6783.87	7163.77	6963.77	7063.77	8782.59	7163.77	7845.21	8160.23	25049.7	20369	25348.3	17714	21058.5	19821.8	21136.9	18817	20926.6	19081.4	22857.7	20033.6	27008	32464.1	31926.2	24572.4
	-44	0.1	0.93				-44	0	1							T=6	60	7220.92	7592.34	7392.34	7492.34	9174.14	7592.34	8323.97	8538.02	26334.7	22002	27130.4	18807.7	22342	20792.5	22675.1	19959.6	22289.1	20634.3	24272.1	21346	28844.6	33970	33210.4	26150.1
	-43	0	1				-43	0	1
	-42	0	0.96				-42	0	1
	-41	0	1				-41	0	1						Experiment 2			Nt				crRNA Ctr				crRNA+11 - well #1				crRNA+11 - well #2				crRNA+11 - well #3
	-40	0	1				-40	0	1							T=0	0	3258.58	2625.61	2585.85	2882.22	3130.65	3187.5	3545.81	3454.5	8036.65	7676.5	7966.38	7760.83	7769.92	7647.9	8170	6984.37	7630.25	10230.7	9346.5	9130.29
	-39	0	1				-39	0	1							T=1	10	3583.04	2851.79	3011.44	3323.49	4052.4	3935.95	4185.92	3877.08	8569.04	9074.61	9213.44	8302.11	8482.85	9083.02	9584.92	7352.73	8011.75	10639.2	9919.71	9445.29
	-38	0	1				-38	0	1							T=2	20	3931.14	3025.7	3293.62	3640.46	4442	4374.47	4660.3	4208.46	9093.71	9964.43	10051.2	9176.44	9371.35	10045.1	10643.4	8324.51	8764.75	11423.5	11119.2	10243.9
	-37	0	1				-37	0	1							T=3	30	4281.42	3257.68	3456.93	3994.17	4648.8	4764.32	4838.96	4517.85	9922.54	10684.2	10925.1	9961.44	10157.3	10852	11856.7	9223.02	9485.62	12178.9	12232.6	11071.6
	-36	0	1				-36	0	1							T=4	40	4641.28	3547.23	3600.42	4306.51	4987.27	5166.42	5191.46	4865.08	10581.6	11267.5	11713	10740.4	10605.1	11963.7	12620.7	10110.4	10161.9	12853	13204.9	11836.9
	-35	0.7	0.4				-35	0.6	0.38							T=5	50	4909.96	3746.66	3884.12	4568.62	5347.87	5345.9	5623.08	5129.39	11252.5	12019.2	12456.5	11458.2	11325	13261.6	13467.2	11107.5	10857.2	13572.4	14213.8	12554.9
	-34	0	1				-34	0.1	0.93							T=6	60	5207.38	3986.44	4014.32	4866.98	5670.87	5712.84	5803.54	5521.77	11800.4	12826.7	13296.5	12121.8	12033.2	14274.8	14141.1	11915.1	11514.1	14288.8	15208.2	13280
	-33	0	1				-33	0	1
	-32	0	1				-32	0	1
	-31	0	1				-31	0	1						Experiment 3			Nt				crRNA Ctr				crRNA+11 - well #1				crRNA+11 - well #2				CFTR cDNA
	-30	0	1				-30	0	1							T=0	0	1657.83	1721.6	1694.36	1898.69	1648.69	2542.33	2307.43	1706.57	7921.82	4341.91	4223.09	3305.47	5969.71	4037.75	4021	4237.29	4464.45	4460.88	5772.83	4708.71
	-29	0	1				-29	0	1							T=1	10	1850.44	1905.1	1909.54	1954.74	1859.41	2556.57	2317.12	1981.29	9944.33	4952.64	4773.09	3931.57	6493.29	4329.25	4753.58	4666	5154.77	4933.56	6644.86	5246.1
	-28	0	0.95				-28	0	1							T=2	20	2009.83	2077.82	2100.98	2147.42	2010.18	3166.33	2401.11	2230.43	10815.9	5602.73	5383.73	4444.36	7189.14	4739.62	5388.08	5248.14	5916.2	5634.04	7413.95	5969.32
	-27	0	1				-27	0	1							T=3	30	2152.82	2244.99	2259	2283.22	2284.82	3105.86	2632.22	2431.71	11761.6	6197	5875.45	4672.73	7867	5152.88	6026.83	5735.29	6622.93	6028.73	8137.86	6661.42
	-26	0	1				-26	0	1							T=4	40	2294.16	2435.22	2406.48	2434.54	2446.18	3751.5	2576.3	2692	12653.2	6782.18	6518.73	5165.07	8606.57	5582.5	6616.5	6222.43	7102.33	6584.77	8837.33	7310.58
	-25	0	1				-25	0	1							T=5	50	2453.57	2572.72	2580.58	2594.05	2583.29	4046.17	2709.8	2841.86	13382.6	7283.18	6973.36	5495	9317.14	5999.12	7189	6705.86	7593.77	7131.96	9494.24	7943.37
	-24	0.2	0.83				-24	0	1							T=6	60	2573.09	2696.54	2709.34	2736.12	2779.29	3841.71	2848.1	3109.43	14231.3	7807.55	7465.18	5906.73	9932.43	6425.38	7669.75	7185.71	8033.73	7629.96	10126.6	8522.26
	-23	0	1				-23	0	1
	-22	0	1				-22	0	1
	-21	0	1				-21	0	1						Experiment 4
	-20	0	1				-20	0	1
	-19	0	0.97				-19	0	1									Nt				crRNA Ctr								crRNA+11 - well #1								crRNA+11 - well #2								CFTR cDNA
	-18	0	1				-18	0	1							T=0	0	1562.55	1596.84	1564.88	1610.41	1217.5	1740.12	1833	1794.33	1979.4	1538.2	1584.4	1967.25	6072.29	4840.88	5691.47	5480.69	5828.14	6144.39	5465.37	4905.52	4779.43	4837	5614.5	5704	4811	3223.75	8084.33	7477.33	4507.67	6065	4344.46	8244.29
	-17	0	1				-17	0	1							T=1	10	1563.8	1739.51	1731.14	1746.37	1307	1945.56	2093.67	1931.67	2209.8	1538.25	1840.4	2153.75	6043.4	5105	6067.33	5538.38	6216.91	6416.5	6271.59	5768.47	4064.89	6473.5	5832.5	7768	5059.33	3634	8417.33	7784.67	4742.83	5768.25	4407.54	8058.56
	-16	0	1				-16	0	1							T=2	20	1629.56	1802.24	1791.99	1829.57	1358.5	2170.56	2106.33	2162	2456.2	1717.75	2035.6	2301	6487.87	5526.31	6079.85	5941.41	6581.68	6822.28	6482.74	6146.82	5167.57	6755.5	6191.5	8319.5	5537.33	3826.25	8895.67	8058.67	4760	6319.5	4632.31	6977.42
	-15	0	1				-15	0	1							T=3	30	1695.03	1892.94	1867.36	1920.07	1422.5	2398.33	2234.83	2273	2707.6	1781.5	2246	2435.5	7171.47	5950.88	6509.69	6268.19	6875.41	7152.78	7056.87	6474	5523.14	7101.5	6614.5	8819	5879.33	4287.75	9417.33	8733.67	4841.17	6720	4750.07	8887.44
	-14	0	1				-14	0.2	0.79							T=4	40	1760.11	1985.87	1955.15	1994.41	1500	2572.22	2358.33	2409.67	2886.6	1712.8	2794.4	2532	7561.13	6349.88	6977.15	6686.41	7240	7691.06	7498.22	7009.41	5870.86	7396.5	6935	9460	6563	4505.75	9973	8990	4879.5	7181.62	5467.08	9474.22
	-13	0	1				-13	0	1							T=5	50	1836.53	2057.51	2053.53	2091.4	1551	2734.56	2499.67	2546.67	3137.8	1861.2	2840.6	2602	7974.67	6734.5	7373.77	6927.56	7471.95	8166.61	7830.48	7351.77	6251.71	7921.5	7332	9819	7041.33	5076.25	10930	9126.67	4986.33	7585.38	5725.58	9933.11
	-12	0	1				-12	0	1							T=6	60	1917.44	2157.89	2087.57	2135.53	1654	2894.11	2585.17	2973.67	3266.2	1866.4	3204.8	2730.5	8323.4	7072.62	7645.29	7163.88	7580.56	8551.28	8217.22	7745.39	6431.29	7998.5	7691	10485.5	7469	5396.5	11485.7	9579.67	5499.33	8005.12	6022.67	10437.2
	-11	0	1				-11	0	1
	-10	0	1				-10	0	1
	-9	0	1				-9	0	1
	-8	0	1				-8	0	1
	-7	0	1				-7	0.1	0.91
	-6	0	1				-6	0	1
	-5	0	1				-5	0	1
	-4	0	1				-4	0	1
	-3	0	1				-3	0	1
	-2	0	1				-2	0	1
	-1	0	1				-1	0	1
	0	69.3	0				0	94.8	0
	1	0	1				1	0	1
	2	0	1				2	0	1
	3	0	1				3	0	1
	4	0	1				4	0	1
	5	0	1				5	0	1
	6	0	1				6	0	1
	7	0	1				7	0	1
	8	0	1				8	0	1
	9	0	1				9	0	1
	10	0	1				10	0	1
	11	0	1				11	0	1
	12	0	1				12	0	1
	13	0	1				13	0	1
	14	0	1				14	0	1
	15	0	1				15	0	1
	16	0	1				16	0	1
	17	0	1				17	0	1
	18	1	0.18				18	0.1	0.82
	19	0	1				19	0	1
	20	0	1				20	0	1
	21	0	1				21	0	1
	22	0	1				22	0	1
	23	0	1				23	0	1
	24	0	1				24	0	1
	25	22.9	0				25	0.9	0.19
	26	0	1				26	0.3	0.67
	27	0	1				27	0	1
	28	0	1				28	0	1
	29	0	1				29	0	1
	30	0	1				30	0	1
	31	0	1				31	0	1
	32	0.2	0.76				32	0	1
	33	0	1				33	0	1
	34	0.2	0.79				34	0	0.94
	35	0	1				35	0	1
	36	0	1				36	0	1
	37	0	1				37	0	1
	38	0	1				38	0	1
	39	0	1				39	0	1
	40	0	1				40	0	1
	41	0.1	0.88				41	0	0.96
	42	0	1				42	0	1
	43	0	1				43	0	1
	44	0	1				44	0	1
	45	0	1				45	0	1
	46	0	1				46	0.4	0.57
	47	0	1				47	0	1
	48	0	1				48	0	1
	49	0	1				49	0.3	0.68
	50	0	1				50	0	1

[truncated: 2 more sheets: Supplementary Fig.8, Supplementary Fig.11]
